# Supplementary material for: A Subset of Oligodendrocyte Lineage Cells Interact With the Developing Dorsal Root Entry Zone During Its Genesis
Source: Front Cell Neurosci. 2022 Jun 6;16:893629. doi: 10.3389/fncel.2022.893629 (PMC9207214; doi:10.3389/fncel.2022.893629)
Supplement: Supplementary file 1 [file Table_1.XLSX]

## Sheet: Sheet1
Figure number	Raw Number	n value			Statistical values represented in figures			Normality Tests		Non parametric results for data that did not pass normality tests
		Number of Animal Represented in Panel	Total Number of Animal Represented	Number of cells represented in Panel	p-values	Statistical test		Test; pass or fail?	p-value	Non-parametric test	p-value
1A	Average direction changes for OPCs will less direct migration = 4.714 direction changes	6	6	less direct (nonsensory) OLCs = 14	cluster 1 mean distance (1.059) direction (0.8372)	k-means
	Average direction changes for OPCs will more direct migration = 0.833 direction changes			more direct (sensory) OLCs = 6	cluster 2 mean distance (-0.5843) direction (0.1059)	cluster
					cluster 3 mean distance (-0.7305) direction (-1.2399)
					0.733
1B		19	19	ngn1 = 9				N/A		N/A
				nbt = 10
1C	Percentage of OLCs localized to dorsal = 100%	19	19	sensory OL = 19				N/A		N/A
	Percentage of OLCs localized to middle = 0%
	Percentage of OLCs localizaed to ventral = 0%
1D	Percentage of processes with ngn1:gfp and sox10:mrfp = 100%	9	9	senosry OL = 9				N/A		N/A
	Percentage of processes with no gene expression = 0%
1E		2	32	Sensory OL = 19, nonsenosry OL = 13				N/A		N/A
1F		19	19	sensory OLC = 19				N/A		N/A
1G		13	13	nonsensory OLC = 13				N/A		N/A
2A		1	23
2B	Average sensory projection length = 187.781 um	23	23	Sensory OL = 12	p<0.0001	t-test		Shapiro-Wilk; fail	p=0.0304; W=0.91	Mann Whitney	p<0.0001
	Average nonsensory projection length = 94.675 um			Nonsensory OL = 11					p=0.0007; W=0.8173
2C	Average sensory projection width = 5.014 um	23	23	Sensory OL = 12	p<0.0001	t-test		Shapiro-Wilk; pass	p=0.1051; W=0.9336
	Average nonsensory projection width = 7.490 um			Nonsensory OL = 11					p=0.4936; W=0.9615
2D		1	12
2E		6	6
2F	Average projection length per day Fish1 = 67.263 um, 67.523 um, 78.081 um, 83.612 um	6	6	R squared fish 1 = 0.1547	p=0.8621	2-wayANOVA		Shapiro-Wilk; pass	p=0.8443; W=0.9705
	Average projectioin length per day Fish2 = 116.142 um, 117.471 um, 121.104 um, 123.502 um			fish 2 = 0.0116	p=0.9969				p=0.9291;W=0.9847
	Average projection length per day Fish3 = 132.362 um, 135.482 um, 131.391 um, 130.279 um			fish 3 = 0.0061	p=0.9988				p=0.7848;W=0.9609
	Average projection length per day Fish4 = 137.370 um, 137.570 um, 130.818 um			fish 4 = 0.0529	p=0.9217				p=0.5939;W=0.9555
	Average projection length per day Fish5 = 184.245 um, 173.767 um, 181.768 um			fish 5 = 0.0266	p=0.9604				p=0.4123; W=0.9082
	Average projection length per day Fish6 = 144.387 um, 148.747 um, 150.887 um			fish 6 = 0.0294	p=0.9562				p=0.7172; W=0.9782
2G	Average projection width per day Fish1 = 6.246 um, 5.362 um, 5.562um , 5.9175 um	6	6	R squared fish 1 = 0.2549	p=0.7275	2-wayANOVA		Shapiro-Wilk; pass	p=0.2596; W=0.8598
	Average projection width per day Fish2 = 4.707 um, 4.864 um, 5.256 um. 5.000 um			fish 2 = 0.0359	p=0.9834				p=0.6782; W=0.9439
	Average projection width per day Fish3 = 4.500 um, 4.246 um, 4.000 um, 4.622 um			fish 3 = 0.1046	p=0.9207				p=0.5960; W=0.9303
	Average projection width per day Fish4 = 6.972 um, 6.583 um, 6.405 um			fish 4 =0.0422	p=0.9375				p=0.0497; W=0.7722
	Average projection width per day Fish5 = 4.946 um, 5.144 um, 5.099 um			fish 5 = 0.0074	p=0.9890				p=0.4358; W=0.9152
	Average projection width per day Fish6 = 5.825 um, 5.609 um, 6.191 um			fish 6 = 0.0286	p=0.9574				p=0.6281; W=0.9626
3A	Average number of OPCs from 36-48hpf = 0 Ols	20	20	36-48 hpf = 3				N/A		N/A
	Average number of OPCs from 48-72hpf = 0.571 Ols			48-72 hpf = 7
	Average number of OPCs from 72-96hpf = 1.2 Ols			72-96 hpf = 10
3B		1	20					N/A		N/A
3C	Percentage of movies wih DREZ contact before sensory arrival = 80%	6	6					N/A		N/A
	Percentage of movies with no DREZ contact before sensory arrival = 20%
3D		1	6					N/A		N/A
3E		1	6					N/A		N/A
3F	Average time of OPC1 initiation to DREZ contact = 4.24 hr	6	6					Shapiro-Wilk; pass	p=0.1780; W=0.8567
	Average time of OPC2 initiation to DREZ contact = 6.40 hr
	Average time of OPC3 initiation to DREZ contact = 3.58 hr
	Average time of OPC4 initiation to DREZ contact = 4.16 hr
	Average time of OPC5 initiation to DREZ contact = 2.91 hr
	Average time of OPC6 initiation to DREZ contact = 3.08 hr
4A		1	27					N/A
4B	Average percentage of DMSO succcessful axon entry = 97.44%	27	27					N/A
	Average percentage of SU6656 treated succcessful axon entry = 64.86%
4C	Average number of sensory Ols for DMSO treated = 0.875	27	27	DMSO = 16	p<0.0001	t-test		Kolmogorov-Smirnov; fail	p<0.0001; KS distance = 0.5178	Mann Whitney	p<0.0001
	Average number of sensory Ols for SU6656 treated = 0.091			SU6656 = 11					p<0.0001: KS distance = 0.5276
4D		1	19					N/A		N/A
4E	Average percentage of intact successful axon entry = 93.44%	19	19					N/A		N/A
	Average percentage of ablated DRG successful axon entry = 31.82%
4F	Average number of sensory Ols for intact DRGs = 0.923	19	19	Intact = 13	p<0.0001	t-test		Kolmogorov-Smirnov; fail	p<0.0001; KS distance= 0.5323	Mann Whitney	p=0.0003
	Average number of sensory Ols for ablated DRGs = 0			Ablated = 6					p<0.0001; KS distance=1.0000
4G		1	18					N/A		N/A
4H	Average percentage of non-photoactivated successful axon entry = 91.42%	18	18					N/A		N/A
	Average percentage of photoactivated successful axon entry = 20.69%
4I	Average number of sensory Ols for non-photoactivated PA-Rac = 1	18	18	Non-photoactivated PA-Rac = 9	p<0.0001	t-test		Kolmogorov-Smirnov; fail	p<0.0001; KS distance= 0.5194	Mann Whitney	p=0.0004
	Average number of sensory Ols for photoactivated PA-Rac = 0			Photoactivated = 9					p<0.0001; KS distance = 1.0000
5A		1	8					N/A		N/A
5B		1	9					N/A		N/A
5C	Average time of axon initiation to axon entry DMSO = 4.481 hr	8	8	DMSO = 5	p = 0.0081	t-test		Shapiro-Wilk; pass	p=0.2025; W=0.8525
	Average time of axon initiation to axon entry Paclitaxel = 2.329 hr			Paclitaxel = 3					p=0.6302; W=0.9630
5D	Average time of initiation of OPC migration post-axon entry DMSO = 5.865 hr	8	8	DMSO = 5	p = 0.0338	t-test		Shapiro-Wilk; pass	p=0.3425; W=0.8945
	Average time of initiation of OPC migration post-axon entry Paclitaxel = 0.720 hr			Paclitaxel = 3					p=0.8679; W=0.9952
5E	Average time of axon initiation to axon entry non-lesioned = 6.244 hr	9	9	Non-lesioned = 6	p <0.0001	t-test		Shapiro-Wilk; pass	p=0.3941; W=0.9349
	Average time of axon initiation to axon entry lesioned = 1.903 hr			Lesioned = 3					p=0.779; W=0.9596
5F	Average time of initiation of OPC migration post-axon entry non-lesioned = 5.826 hr	9	9	Non-lesioned = 6	p = 0.0467	t-test		Shapiro-Wilk; pass	p=0.3425; W=0.8945
	Average time of initiation of OPC migration post-axon entry lesioned = 1.139 hr			Lesioned = 3					p=0.3275; W=0.8811
5G	Total distance DMSO = 78.879 um	12	12	DMSO = 3				N/A		N/A
	Total distance Paclitaxel = 87.395 um			Paclitaxel = 3
	Total distance Non-lesioned = 126.322 um			Non-lesioned = 3
	Total distance Lesioned = 79.727 um			Lesioned = 3
6A		1	55	sensory OL 5 dpf = 9, sensory OL 15 dpf = 9, nonsensory OL 5 dpf = 20, nonsensory OL 15 dpf = 17				N/A		N/A
6B	Percentage of sensory OL 5dpf sox10+ = 100%	18	18	sensory OL 5 dpf sox10+ = 9				N/A		N/A
	Percentage of sensory OL 5dpf sox10+;mbp+ = 0%			sensory OL 5 dpf sox10+;mbp+ = 0
	Percentage of sensory OL 15dpf sox10+ = 100%			sensory OL 15 dpf sox10+ = 9
	Percentage of sensory OL 15dpf sox10+;mbp+ = 0%			sensory OL 15 dpf sox10+;mbp+ = 0
6C	Percentage of nonsensory OL 5dpf sox10+ = 100%	37	37	nonsensory OL 5 dpf sox10+ = 82				N/A		N/A
	Percentage of nonsensory OL 5dpf sox10+;mbp+ = 0%			nonsensory OL 5 dpf sox10+;mbp+ = 59
	Percentage of nonsensory OL 15dpf sox10+ = 100%			nonsensory OL 15 dpf sox10+ = 147
	Percentage of nonsensory OL 15dpf sox10+;mbp+ = 0%			nonsensory OL 15 dpf sox10+;mbp+ = 96
6D		1	18					N/A		N/A
6E	Average number of nonsensory OLCs that are sox10+ only at 15 dpf= 1.4 OLCs	5	5	nonsensory OLC sox10+ only = 7	p=0.6190	t-test		Kolmogorov-Smirnov; fail	p=0.0076; KS distance=0.4040	Mann Whitney	p>0.9999
	Average number of nonsensory OLCs that are both MBP+; sox10+ at 15 dpf = 6.2 OLCs			nonsensory OLC sox10+;anti-mbp+ = 31	p=0.0026	t-test			p>0.10000; KS distance = 0.2726		p=0.0079
	Average number of sensory OLCs that are sox10+ only at 15 dpf = 0.8 OLCs			sensory OL sox10+ = 4					p=0.0005; KS distance = 0.4726
	Average number of sensory OLCs that are both MBP+; sox10+ at 15 dpf = 0.0 OLCs			sensory OL sox10+;anti-mbp = 0					p<0.0001; KS distance = 1/0000
7A		1	5	animals = 5, DRG cells = 21				N/A		N/A
7B		1	5	animals = 5, DRG cells = 21				N/A		N/A
7C		1	5	animals = 5, DRG cells = 21				N/A		N/A
7D	Average percentage of actin neurod DRG cells per fish 23 degrees = 6.6%			animals = 5, DRG cells = 21	p>0.0001	t-test		Shapiro-Wilk; fail	p=0.0001; W=0.5522	Mann Whitney	p=0.0079
	Average percentage of actin neurod DRG cells per fish 4 degrees = 96%								p=0.0001; W=0.5522
7E		2	9	sensory OLC = 4, nonsensory OLC = 5				N/A		N/A
7F		1	5					N/A		N/A
7G		1	4					N/A		N/A
7H	Average number of control points above threshold in nonsensory OLCs = 2	9	9	sensory OLC = 4	p = 0.0326	t-test		Shapiro-Wilk; fail	p=0.1458; W=0.8327	Mann Whitney	p=0.0476
	Average number of control points above threshold in sensory OLCs = 0.25			nonsensory OLC = 5					p=0.0012; W=0.6298
7I	Average number of sensory OL points above threshold control = 0.25	4	4		p>0.9999	t-test		Shapiro-Wilk; fail	p0.0012; W=0.6298	Mann Whitney	p>0.9999
	Average number of sensory OL points above threshold cold treated = 0.25								p0.0012; W=0.6298
8A		1	24					N/A		N/A
8B	Average percent of time spent shivering in intact control = 57.5%	24	24	intact animals = 8	p = 0.7809	2-way ANOVA		Shapiro-Wilk; fail	p=0.974; W=0.9824	Mann Whitney	p=0.77990
	Average percent of time spent shivering in ablation control = 53.75%			ablation control animals = 8	p<0.0001				p=0.8228; W=0.9613		p=0.0002
	Average percent of time spent shivering in ablated sensory OLC = 2.5%			ablated sensory OLC animals =8	p<0.0001				p<0.0001; W=0.5659		p=0.0002
8C	Average percentage of animals with intact control tactile response = 87.5%	24	24					N/A		N/A
	Average percentage of animals with ablation control tactile response = 100%
	Average percentage of animals with ablated sensory OLCs tactile response = 100%
SUPPLEMENTARY FIGURES:								SUPPLEMENTARY FIGURES:
Figure number	Raw Number	n value						Normality Tests		Non parametric results for data that did not pass normality tests
		Number of Animal Represented in Panel	Total Number of Animal Represented	Number of cells represented in Panel	p-values	Statistical test		Test; pass or fail?	p-value	Non-parametric test	p-value
S1A		3	17	Tg(sox10:mrfp);Tg(gfap:GFP) = 3				N/A		N/A
				Tg(sox10:megfp);Tg(olig2:dsred) = 7
				Tg(sox10:mrfp);Tg(dbx:egfp) = 7
S1B	Average percentage of gfap;sox10 expression = 100%	25	25	Tg(sox10:mrfp);Tg(gfap:GFP) = 3				N/A		N/A
	Average percentage of olig2;sox10 expression = 100%			Tg(sox10:megfp);Tg(olig2:dsred) = 7
	Average percentage of nkx2.2a;sox10 expression = 50%			Tg(so10:mrfp);Tg(nkx2.2a:gfp) = 8
	Average percentage of dbx;sox10 expression = 0%			Tg(so10:mrfp);Tg(dbx:egfp) = 7
S1C		1	3					N/A		N/A
S1D								N/A		N/A
S2A	Average percentage pre-axon entry = 0%	6	6					N/A		N/A
	Average percentage post-axon entry = 100%
S2B	Average velocity of OPC initiation to DREZ DMSO = 0.164 um/min	8	8	DMSO = 5	p = 0.3001	t-test		Shapiro-Wilk; pass	p=0.5783; W=0.9298
	Average velocity of OPC initiation to DREZ Paclitaxel = 0.084 um/min			Paclitaxel = 3					p=0.3093; W=0.8748
S2C	Average time of OPC migration initiatio to DREZ DMSO = 4.499 hr	8	8	DMSO = 5	p = 0.0710	t-test		Shapiro-Wilk; pass	p=0.3108; W=0.8886
	Average time of OPC migration initiatio to DREZ Paclitaxel = 1.582 hr			Paclitaxel = 3					p=0.9602; W=0.9999
S2D	Average velocity of OPC initiation to DREZ non-lesioned = 0.146 um/min	9	9	Non-lesioned = 6	p = 0.5592	t-test		Shapiro-Wilk; pass	p=0.5783; W=0.9298
	Average velocity of OPC initiation to DREZ lesioned = 0.183 um/min			Lesioned = 3					p=0.9635; W=0.9996
S2E	Average time of OPC migration initiatio to DREZ non-lesioned = 4.499 hr	9	9	Non-lesioned = 6	p = 0.5445	t-test		Shapiro-Wilk; pass	p=0.3108; W=0.8886
	Average time of OPC migration initiatio to DREZ lesioned = 3.388 hr			Lesioned = 3					p=0.4787; W=0.9273
S2F		4	14					N/A		N/A
S2G	Average number of nsOLC migrating in intact animals = 0.5 nsOLCs	14	14	Intact animals = 4	p=0.0203	t-test		Shapiro-Wilk; fail	p=0.0239; W=0.7286	Mann Whitney	p=0.0857
	Average number of nsOLCs migrating in lesioned animals = 2.5 nsOLCs			Lesioned animals = 4
	Average number of nsOLCs migrating in DMSO treated animals = 0.33 nsOLCs			DMSO treated animals = 3	p>0.9999	t-test			p=0.2725; W=0.8634		p>0.9999
	Average number of nsOLCs migrating in Paclitaxel treated animals = 0.33 nsOLCs			Paclitaxel treated animals = 3
S2H		1	4					N/A		N/A
S2I	Average maximum number of sOLC projections in intact animals = 3.5 projections	14	14	Intact animals = 4; sOLC = 4	p=0.5370	t-test		Shapiro-Wilk; pass	p=0.9719; W=0.9929	N/A
	Average maximum number of sOLC projections in lesioned animals = 4.0 projections			Lesioned animals = 4; sOLC = 4
	Average maximum number of sOLC projections in DMSO treated animals = 2.67 projections			DMSO treated animals = 3; sOLC = 3	p=0.6433	t-test			p=0.6830; W= 0.9447
	Average maximum number of sOLC projections in Paclitaxel treated animals = 3.0 projections			Paclitaxel treated animals = 3; sOLC = 3
S2J	Average maximum number of nsOLC projections in intact animals = 8.33 projections	14	14	Intact animals = 4; nsOLCs = 6	p=0.2134	t-test		Shapiro-Wilk; pass	p=0.7368; W=0.9496	N/A
	Average maximum number of nsOLC projections in lesioned animals = 7.33 projections			Lesioned animals = 4; nsOLCs = 9					p=0.1705; W=0.8834
	Average maximum number of nsOLC projections in DMSO treated animals = 6.5 projections			DMSO treated animals =3; nsOLCs = 4	p=0.5801	t-test			p=0.7982; W=0.9631
	Average maximum number of nsOLC projections in Paclitaxel treated animals = 7.25 projections			Paclitaxel treated animals = 3; nsOLCs = 4					p=0.9719; W=0.9929
